# Supplementary material for: Dissecting surveying behavior of reactive microglia under chronic neurodegeneration
Source: eLife. 2026 Jan 8;14:RP107650. doi: 10.7554/eLife.107650 (PMC12782555; doi:10.7554/eLife.107650)
Supplement: Figure 1—figure supplement 1—source data 2. [file elife-107650-fig1-figsupp1-data2.zip]

Archive with 5 entries (4 files):
- FigureS1d-original/
- FigureS1d-original/UNIVERSAL_04112025_123514AlexaFluor546.tif
- FigureS1d-original/UNIVERSAL_04112025_123514IRDye700.tif
- FigureS1d-original/UNIVERSAL_04112025_123514SuperSignalWestPicoPlus.tif
- FigureS1d-original/UNIVERSAL_04112025_123514_composite.tif
