# Supplementary material for: Dissecting surveying behavior of reactive microglia under chronic neurodegeneration
Source: eLife. 2026 Jan 8;14:RP107650. doi: 10.7554/eLife.107650 (PMC12782555; doi:10.7554/eLife.107650)
Supplement: Figure 2—figure supplement 1—source data 1. [file elife-107650-fig2-figsupp1-data1.zip]

Archive with 1 entries (1 files):
- FigureS2a-labeled.pdf
